# Supplementary material for: Prenatal SAMe Treatment Changes via Epigenetic Mechanism/s USVs in Young Mice and Hippocampal Monoamines Turnover at Adulthood in a Mouse Model of Social Hierarchy and Depression
Source: Int J Mol Sci. 2023 Jun 27;24(13):10721. doi: 10.3390/ijms241310721 (PMC10361211; doi:10.3390/ijms241310721)
Supplement: Supplementary file 1 [file ijms-24-10721-s001.zip]

Archive with 1 entries (1 files):
- ijms-2438223-supplementary.pptx
